# Supplementary material for: Dysregulated lipid metabolites GML and GMO were associated with cytotoxic T cell function and serve as biomarkers for acute pulmonary embolism
Source: Front Immunol. 2026 Jul 8;17:1756977. doi: 10.3389/fimmu.2026.1756977 (PMC13388292; doi:10.3389/fimmu.2026.1756977)
Supplement: Supplementary file 8 [file Table3.xlsx]

## Sheet: Sheet1
Supplementary Table 3. List of differential metabolites identified in the pseudotargeted metabolomic analyses
Metabolites	Class I	Class II	Accuracy	VIP	P-value	False Discovery Rate	Fold_Change	Log2FC	Type
SPH(d18:1)	SP	SPH	0.9	1.43068	0.00424075	0.0672129	1.44795	0.534016	up
LPE(16:0/0:0)	GP	LPE	0.9	1.82648	0.00706682	0.0801599	1.37669	0.461202	up
LPE(18:0/0:0)	GP	LPE	0.9	1.95203	0.0034065	0.0652896	1.41022	0.495918	up
Cer(d18:1/16:0)	SP	Cer-NS	0.9	1.84126	0.00361149	0.0662564	1.45344	0.53947	up
Cer(d18:1/18:0)	SP	Cer-NS	0.9	2.59974	0.000174776	0.014444	1.96275	0.972875	up
MG(18:2)	GL	MG	0.7	1.76136	0.0060835	0.0740906	3.84112	1.94153	up
MG(18:1)	GL	MG	0.7	2.26691	0.00861376	0.0874221	4.33744	2.11684	up
Chenodeoxycholic acid	ST	BA	0.7	2.24958	0.0154067	0.110034	1.71595	0.779009	up
DG(18:2_18:2)	GL	DG	0.7	1.18812	0.0238318	0.136502	1.22043	0.287389	up
DG(18:2_18:3)	GL	DG	0.7	1.06158	0.0165312	0.115919	1.22295	0.29037	up
DG(18:0_18:2)	GL	DG	0.7	2.27667	0.000908686	0.0341882	1.40466	0.490224	up
DG(18:1_18:2)	GL	DG	0.7	1.64979	0.00448789	0.0692332	1.45415	0.540172	up
DG(18:0_18:1)	GL	DG	0.7	2.25423	0.000290079	0.0197424	1.60491	0.682491	up
DG(16:0_18:2)	GL	DG	0.7	2.40448	0.000344287	0.0209653	1.69708	0.763057	up
DG(16:0_18:1)	GL	DG	0.7	2.422	0.00031746	0.0204056	1.86444	0.898742	up
DG(18:1_20:4)	GL	DG	0.7	2.11951	0.000856251	0.0341882	1.99491	0.996326	up
TG(16:0_16:0_16:0)	GL	TG	0.7	1.80096	0.0248886	0.138443	1.53233	0.615724	up
PE(O-18:1_20:1)	GP	PE-O	0.7	1.1177	0.0372535	0.1679	0.782227	-0.354341	down
SM(d18:0/16:0)	SP	SM	0.7	1.23495	0.0414375	0.180237	1.1849	0.244762	up
SM(d18:0/18:0)	SP	SM	0.7	2.49298	0.00243009	0.0573798	1.94285	0.958173	up
LPC(O-16:0)	GP	LPC-O	0.7	1.66483	0.0404041	0.176406	1.20235	0.265851	up
LPC(O-18:0)	GP	LPC-O	0.7	1.72449	0.0266507	0.142096	1.23454	0.30397	up
LPC(O-18:1)	GP	LPC-O	0.7	1.97617	0.0102191	0.0974745	1.24944	0.32128	up
LPI(20:4/0:0)	GP	LPI	0.7	1.57178	0.0283865	0.146957	1.36319	0.446981	up
LPI(16:0/0:0)	GP	LPI	0.7	1.52974	0.0436283	0.183556	1.42896	0.514963	up
LPE(18:1/0:0)	GP	LPE	0.7	1.31574	0.0244978	0.137333	1.26896	0.343648	up
LPE(0:0/16:0)	GP	LPE	0.7	1.82268	0.00767419	0.0829817	1.37087	0.455087	up
LPE(0:0/18:0)	GP	LPE	0.7	1.86777	0.00528068	0.0714267	1.38602	0.470952	up
Cer(d18:2/16:0)	SP	Cer-NS	0.7	1.35017	0.0121912	0.101476	1.27231	0.347451	up
Cer(d18:1/24:1)	SP	Cer-NS	0.7	2.20108	0.000956028	0.0345664	1.50907	0.593664	up
Cer(d18:1/26:1)	SP	Cer-NS	0.7	2.30743	0.000916018	0.0341882	1.606	0.683468	up
HexCer(d18:1/16:0)	SP	HexCer-NS	0.7	1.87806	0.0199757	0.125608	1.2318	0.300767	up
(±)5-HETE	FA	Eicosanoid	0.7	1.49157	0.0142031	0.10602	0.560491	-0.835237	down
LTB4	FA	Eicosanoid	0.7	1.58509	0.0423069	0.181549	0.566579	-0.819652	down
FFA(14:0)	FA	FFA	0.7	2.04477	0.00222968	0.0537445	1.46907	0.554907	up
FFA(16:0)	FA	FFA	0.7	1.62289	0.0169422	0.116972	1.47388	0.559622	up
FFA(18:3)	FA	FFA	0.7	1.1672	0.0384764	0.17072	1.49051	0.575804	up
FFA(20:2)	FA	FFA	0.7	1.20409	0.0478304	0.191487	1.49219	0.577428	up
FFA(18:2)	FA	FFA	0.7	1.42312	0.0132009	0.102506	1.53578	0.618968	up
FFA(18:1)	FA	FFA	0.7	1.40072	0.0187231	0.123083	1.59557	0.674074	up
FFA(20:4)	FA	FFA	0.7	1.81812	0.00397139	0.0669262	1.61349	0.690184	up
FFA(22:4)	FA	FFA	0.7	2.14031	0.00276382	0.0592174	1.72698	0.78825	up
FFA(16:1)	FA	FFA	0.7	1.75043	0.0207521	0.127038	1.82433	0.867365	up
LNAPE(22:6/N-20:1)	GP	LNAPE	0.5	1.18583	0.0195332	0.125602	0.785613	-0.348109	down
LNAPE(16:0/N-18:1)	GP	LNAPE	0.5	1.01567	0.0102807	0.0974745	1.50739	0.59205	up
MGDG(14:1_16:3)	GL	MGDG	0.5	1.54349	0.00445895	0.0692332	1.70396	0.768895	up
Taurocholic acid	ST	BA	0.5	1.44394	0.00545148	0.0714267	1.10157	0.139567	up
DG(14:0_16:0)	GL	DG	0.5	1.58048	0.00329779	0.0646702	1.2486	0.320307	up
DG(18:1_22:6)	GL	DG	0.5	1.10352	0.0345613	0.164648	1.52956	0.61312	up
DG(18:1_18:1)	GL	DG	0.5	1.82073	0.00256142	0.0575156	1.53912	0.622105	up
DG(18:2_20:4)	GL	DG	0.5	1.57103	0.00268437	0.0586002	1.77101	0.824568	up
DG(O-19:0_16:0)	GL	DG-O	0.5	1.2161	0.00692797	0.079363	1.10889	0.149117	up
DG(O-19:2_18:2)	GL	DG-O	0.5	1.14264	0.0386591	0.17072	1.20988	0.274858	up
TG(10:0_10:0_12:0)	GL	TG	0.5	1.43788	0.0060154	0.0740406	1.11736	0.16009	up
TG(8:0_14:0_16:0)	GL	TG	0.5	1.03453	0.015352	0.110034	1.14508	0.195445	up
TG(16:1_16:1_17:1)	GL	TG	0.5	1.11154	0.0480519	0.191711	1.14578	0.19633	up
TG(16:0_23:0_18:1)	GL	TG	0.5	1.47399	0.0202013	0.125661	1.14765	0.198688	up
TG(16:0_18:1_18:2)	GL	TG	0.5	1.42123	0.0047915	0.0710739	1.23526	0.304815	up
TG(16:0_18:2_18:2)	GL	TG	0.5	1.01666	0.0169579	0.116972	1.2539	0.326426	up
TG(16:0_18:1_18:1)	GL	TG	0.5	1.54394	0.00389408	0.0669262	1.25524	0.327959	up
TG(15:0_16:0_18:0)	GL	TG	0.5	1.38716	0.0220296	0.131561	1.26882	0.343484	up
TG(15:1_17:1_17:1)	GL	TG	0.5	1.41093	0.0102402	0.0974745	1.27706	0.352826	up
TG(16:0_20:1_18:2)	GL	TG	0.5	1.00348	0.0237514	0.136502	1.32401	0.404919	up
TG(15:0_16:1_18:1)	GL	TG	0.5	1.39506	0.0268091	0.142285	1.33079	0.41228	up
TG(18:1_18:1_18:1)	GL	TG	0.5	1.15801	0.00920795	0.0910564	1.33088	0.412385	up
TG(16:0_16:0_18:0)	GL	TG	0.5	1.94807	0.00754991	0.0829817	1.33543	0.417303	up
TG(15:0_17:0_19:2)	GL	TG	0.5	1.0861	0.0426805	0.181549	1.33857	0.420689	up
TG(17:0_18:1_18:2)	GL	TG	0.5	1.22412	0.0424647	0.181549	1.36891	0.453026	up
TG(16:0_18:1_22:5)	GL	TG	0.5	1.05297	0.0315612	0.15946	1.38491	0.46979	up
TG(16:0_19:2_20:4)	GL	TG	0.5	1.28997	0.0364146	0.167189	1.38536	0.470265	up
TG(18:1_20:2_18:3)	GL	TG	0.5	1.19516	0.0111499	0.0989436	1.38747	0.472459	up
TG(15:0_18:1_22:1)	GL	TG	0.5	1.41019	0.0212538	0.128747	1.38855	0.473581	up
TG(18:0_18:2_20:4)	GL	TG	0.5	1.42371	0.00527762	0.0714267	1.40409	0.489637	up
TG(18:0_18:1_20:4)	GL	TG	0.5	1.32742	0.0120699	0.101195	1.40757	0.493204	up
TG(16:1_18:1_22:1)	GL	TG	0.5	1.05628	0.022724	0.134068	1.41084	0.496554	up
TG(15:0_18:1_20:4)	GL	TG	0.5	1.67243	0.0232734	0.135694	1.42599	0.511966	up
TG(18:0_20:2_18:3)	GL	TG	0.5	1.33462	0.0116304	0.0989436	1.42799	0.513985	up
TG(18:0_17:1_18:1)	GL	TG	0.5	1.50108	0.0220596	0.131561	1.43307	0.519111	up
TG(16:0_16:0_16:1)	GL	TG	0.5	1.52889	0.0487062	0.19333	1.44925	0.535305	up
TG(19:0_18:2_18:2)	GL	TG	0.5	1.14996	0.0130001	0.102506	1.46114	0.547093	up
TG(18:1_20:1_22:1)	GL	TG	0.5	1.01998	0.0361939	0.167189	1.46431	0.550222	up
TG(16:0_17:1_18:1)	GL	TG	0.5	1.70639	0.0134156	0.103479	1.46802	0.553872	up
TG(16:0_18:0_20:4)	GL	TG	0.5	1.11684	0.0207322	0.127038	1.46908	0.554917	up
TG(16:1_18:0_20:1)	GL	TG	0.5	1.38461	0.00889189	0.0893854	1.46973	0.555553	up
TG(15:0_16:0_18:2)	GL	TG	0.5	1.26356	0.0137787	0.104894	1.47669	0.562364	up
TG(18:0_18:2_22:4)	GL	TG	0.5	1.28049	0.0271716	0.142958	1.47883	0.56446	up
TG(18:1_18:1_20:1)	GL	TG	0.5	1.17809	0.0201203	0.125661	1.48205	0.567594	up
TG(16:0_18:1_20:1)	GL	TG	0.5	1.47722	0.00521382	0.0714267	1.48951	0.574838	up
TG(20:1_18:2_18:0)	GL	TG	0.5	1.20398	0.0245704	0.137333	1.49136	0.576631	up
TG(15:0_19:2_19:2)	GL	TG	0.5	1.37992	0.00537445	0.0714267	1.496	0.581111	up
TG(18:1_18:1_19:1)	GL	TG	0.5	1.50928	0.00515425	0.0714267	1.50518	0.589935	up
TG(17:1_18:1_20:2)	GL	TG	0.5	1.44064	0.00288144	0.060615	1.51505	0.59937	up
TG(18:1_20:2_20:4)	GL	TG	0.5	1.22514	0.00762784	0.0829817	1.52248	0.606421	up
TG(18:1_18:2_20:4)	GL	TG	0.5	1.52492	0.00183314	0.0537445	1.53145	0.614898	up
TG(16:0_17:1_18:2)	GL	TG	0.5	1.60704	0.00557748	0.0717016	1.53425	0.617531	up
TG(18:1_18:1_22:6)	GL	TG	0.5	1.26902	0.00750707	0.0829817	1.54572	0.62828	up
TG(18:0_18:1_18:2)	GL	TG	0.5	1.55877	0.00548731	0.0714267	1.54807	0.630471	up
TG(18:0_18:1_22:5)	GL	TG	0.5	1.3083	0.0218997	0.131561	1.54948	0.631787	up
TG(16:0_16:1_22:5)	GL	TG	0.5	1.31539	0.0169847	0.116972	1.55128	0.633458	up
TG(16:0_18:1_19:1)	GL	TG	0.5	2.02174	0.00195555	0.0537445	1.55624	0.638069	up
TG(16:0_16:1_18:1)	GL	TG	0.5	1.92363	0.00145612	0.0495511	1.5575	0.639228	up
TG(16:0_16:0_22:6)	GL	TG	0.5	1.60193	0.0144214	0.106277	1.5582	0.639884	up
TG(18:0_18:1_18:1)	GL	TG	0.5	1.71077	0.003665	0.0662564	1.58199	0.661739	up
TG(16:0_16:0_18:1)	GL	TG	0.5	2.05653	0.00101348	0.0355332	1.58578	0.665195	up
TG(16:0_17:0_18:1)	GL	TG	0.5	1.86652	0.0110216	0.0989436	1.58646	0.665812	up
TG(16:0_18:1_22:1)	GL	TG	0.5	1.35787	0.00646874	0.0763707	1.60201	0.679887	up
TG(18:1_18:2_22:5)	GL	TG	0.5	1.37354	0.00393498	0.0669262	1.60878	0.685966	up
TG(18:1_18:1_22:5)	GL	TG	0.5	1.50676	0.00329101	0.0646702	1.61775	0.693993	up
TG(17:0_18:0_18:1)	GL	TG	0.5	1.73308	0.0244822	0.137333	1.62392	0.699483	up
TG(18:1_18:1_22:1)	GL	TG	0.5	1.10496	0.0162716	0.114794	1.63485	0.709162	up
TG(18:0_18:1_20:1)	GL	TG	0.5	1.35216	0.010997	0.0989436	1.64279	0.71615	up
TG(16:0_18:2_20:4)	GL	TG	0.5	1.81173	0.000706589	0.0302787	1.64308	0.716401	up
TG(18:1_18:2_22:4)	GL	TG	0.5	1.46864	0.0182889	0.120916	1.64771	0.720459	up
TG(16:0_16:0_20:2)	GL	TG	0.5	1.75021	0.00414525	0.0669262	1.65331	0.725359	up
TG(18:1_18:2_22:3)	GL	TG	0.5	1.76687	0.0021822	0.0537445	1.66935	0.739286	up
TG(18:0_16:1_20:1)	GL	TG	0.5	1.82751	0.00300803	0.0621481	1.67092	0.740641	up
TG(16:0_18:0_18:2)	GL	TG	0.5	1.96242	0.00183365	0.0537445	1.7164	0.779384	up
TG(18:0_18:1_22:4)	GL	TG	0.5	1.83883	0.0058958	0.0736578	1.72357	0.785397	up
TG(16:0_18:1_20:4)	GL	TG	0.5	2.0489	0.000612506	0.0282368	1.72996	0.790738	up
TG(16:0_18:0_18:1)	GL	TG	0.5	2.00148	0.00221895	0.0537445	1.75174	0.808788	up
TG(18:1_18:1_22:4)	GL	TG	0.5	1.61708	0.00530236	0.0714267	1.76682	0.821156	up
TG(16:0_18:1_22:4)	GL	TG	0.5	1.85892	0.00197148	0.0537445	1.7705	0.824154	up
TG(16:0_16:1_20:4)	GL	TG	0.5	1.25498	0.0138458	0.104894	1.79078	0.840586	up
TG(16:0_18:0_20:1)	GL	TG	0.5	1.77008	0.0199555	0.125608	1.79511	0.844071	up
TG(18:0_18:0_18:1)	GL	TG	0.5	1.9372	0.0140795	0.105779	1.80514	0.852114	up
TG(16:0_16:0_20:4)	GL	TG	0.5	2.32856	0.000207784	0.0151252	2.14736	1.10256	up
PA(12:0_22:6)	GP	PA	0.5	2.20745	9.45441e-05	0.0113862	0.872613	-0.196586	down
PA(12:0_20:5)	GP	PA	0.5	1.53621	0.0114558	0.0989436	0.936964	-0.0939343	down
PA(18:1_16:3)	GP	PA	0.5	1.34897	0.0131773	0.102506	1.97512	0.981939	up
PC(18:2_20:5)	GP	PC	0.5	1.82603	0.0461235	0.188179	0.535541	-0.900932	down
PC(16:1_22:6)	GP	PC	0.5	1.44378	0.0109841	0.0989436	0.701573	-0.511335	down
PC(14:0_17:1)	GP	PC	0.5	1.0441	0.0251289	0.139111	0.720122	-0.473687	down
PC(14:0_22:6)	GP	PC	0.5	1.00326	0.0308571	0.157276	0.7406	-0.433234	down
PC(14:0_20:4)	GP	PC	0.5	1.38311	0.0330496	0.162716	0.743163	-0.42825	down
PC(18:2_22:6)	GP	PC	0.5	1.35074	0.0104467	0.0974745	0.763398	-0.389493	down
PC(20:2_20:4)	GP	PC	0.5	1.30948	0.027183	0.142958	0.775614	-0.36659	down
PC(18:2_19:2)	GP	PC	0.5	1.46885	0.0385806	0.17072	0.78016	-0.358158	down
PC(18:2_20:4)	GP	PC	0.5	1.43746	0.0319231	0.159892	0.810157	-0.303727	down
PC(12:0_16:3)	GP	PC	0.5	1.71542	0.00408495	0.0669262	0.900876	-0.1506	down
PC(13:0_14:0)	GP	PC	0.5	1.8885	0.00046184	0.0226731	0.91494	-0.12825	down
PC(14:0_18:1)	GP	PC	0.5	1.03028	0.0450218	0.186506	0.923145	-0.115371	down
PC(12:0_22:4)	GP	PC	0.5	1.95572	0.012623	0.102228	0.929609	-0.105304	down
PC(13:1_18:2)	GP	PC	0.5	1.51935	0.00943933	0.0925535	1.49082	0.576108	up
PC(O-16:0_16:0)	GP	PC-O	0.5	1.46749	0.0451355	0.186506	1.17905	0.237629	up
PC(O-18:0_20:4)	GP	PC-O	0.5	1.71062	0.0326496	0.162716	1.18047	0.239363	up
PC(O-24:1_20:4)	GP	PC-O	0.5	1.41765	0.0286079	0.147108	1.26857	0.3432	up
PC(O-20:1_20:4)	GP	PC-O	0.5	1.97411	0.00958019	0.0931453	1.29337	0.371134	up
PC(O-22:1_20:4)	GP	PC-O	0.5	1.85459	0.0152833	0.110034	1.31303	0.392904	up
PC(O-18:1_20:1)	GP	PC-O	0.5	2.23561	0.00154708	0.0511422	1.35575	0.439093	up
PG(18:0_19:2)	GP	PG	0.5	1.58553	0.00549436	0.0714267	0.592955	-0.754005	down
PG(24:0_18:2)	GP	PG	0.5	1.76716	0.00642873	0.0763707	0.767546	-0.381675	down
PG(12:0_16:1)	GP	PG	0.5	2.22113	4.69075e-05	0.00930827	0.865815	-0.207869	down
PG(13:0_13:1)	GP	PG	0.5	1.5694	0.00467456	0.0702397	0.938113	-0.0921661	down
PG(12:0_22:5)	GP	PG	0.5	1.3447	0.042638	0.181549	0.939327	-0.0902999	down
PI(16:0_14:1)	GP	PI	0.5	1.83929	0.000439199	0.0226731	0.453899	-1.13956	down
PI(13:0_18:2)	GP	PI	0.5	1.11791	0.0497128	0.193935	0.81958	-0.287044	down
PI(10:0_16:0)	GP	PI	0.5	2.5871	6.56738e-06	0.00253282	0.902118	-0.148612	down
PI(18:1_17:2)	GP	PI	0.5	1.67924	0.00185855	0.0537445	0.906004	-0.142411	down
PI(18:0_14:1)	GP	PI	0.5	2.18946	3.5773e-05	0.00930827	0.913616	-0.130339	down
PI(12:0_18:1)	GP	PI	0.5	1.20805	0.0113913	0.0989436	0.913925	-0.129852	down
PI(18:0_13:1)	GP	PI	0.5	1.81168	0.00215383	0.0537445	0.918121	-0.123244	down
PI(16:0_16:0)	GP	PI	0.5	1.72888	0.0397318	0.17479	1.55669	0.638481	up
PI(15:0_17:0)	GP	PI	0.5	1.83791	0.0282136	0.146957	1.65306	0.725141	up
PS(12:0_15:1)	GP	PS	0.5	2.22581	0.000373081	0.0215828	0.590142	-0.760866	down
PS(20:0_21:0)	GP	PS	0.5	1.52812	0.024324	0.137333	0.76733	-0.38208	down
PS(23:0_18:2)	GP	PS	0.5	1.70194	0.0143083	0.10612	0.778796	-0.360683	down
PS(21:0_22:6)	GP	PS	0.5	1.14916	0.0369723	0.1679	0.79222	-0.336028	down
PS(12:0_15:0)	GP	PS	0.5	2.63238	2.20597e-06	0.00127615	0.857392	-0.221974	down
PS(18:1_20:0)	GP	PS	0.5	1.81244	9.2656e-05	0.0113862	0.896688	-0.157322	down
PS(18:1_20:1)	GP	PS	0.5	1.41302	0.0112524	0.0989436	0.938732	-0.0912146	down
PS(13:0_17:2)	GP	PS	0.5	1.22867	0.034902	0.165498	0.947406	-0.0779456	down
PS(18:2_16:0)	GP	PS	0.5	1.50482	0.0130023	0.102506	1.42825	0.514249	up
PS(16:0_20:4)	GP	PS	0.5	1.87314	0.00215871	0.0537445	1.49853	0.583543	up
PS(16:0_20:3)	GP	PS	0.5	1.15886	0.00626337	0.0754866	1.51649	0.600736	up
PE(20:4_22:0)	GP	PE	0.5	1.73367	0.00834215	0.0869588	0.740513	-0.433404	down
PE(12:0_17:0)	GP	PE	0.5	2.20696	0.000153207	0.0136355	0.907805	-0.139546	down
PE(12:0_17:1)	GP	PE	0.5	2.1471	0.000118094	0.0113862	0.916682	-0.125506	down
PE(12:0_18:1)	GP	PE	0.5	1.30756	0.0335698	0.163195	0.93999	-0.0892829	down
PE(13:0_15:0)	GP	PE	0.5	1.72767	0.0117802	0.0994866	0.941	-0.087734	down
PE(13:0_20:5)	GP	PE	0.5	1.69284	0.0157001	0.111442	0.950225	-0.0736587	down
PE(13:0_20:4)	GP	PE	0.5	1.17646	0.0435508	0.183556	0.955219	-0.0660966	down
PE(O-16:0_20:5)	GP	PE-O	0.5	1.65295	0.0203676	0.126018	0.492861	-1.02075	down
PE(O-15:1_22:6)	GP	PE-O	0.5	1.19139	0.036291	0.167189	0.683376	-0.549248	down
PE(O-22:1_18:2)	GP	PE-O	0.5	1.31498	0.00849295	0.0869588	0.729876	-0.454276	down
PE(O-22:0_18:2)	GP	PE-O	0.5	1.10043	0.0115596	0.0989436	0.753298	-0.408708	down
PE(O-20:1_20:1)	GP	PE-O	0.5	1.31204	0.0179384	0.120916	0.762732	-0.390752	down
PE(O-22:1_20:3)	GP	PE-O	0.5	1.28698	0.0345804	0.164648	0.764402	-0.387597	down
PE(O-24:1_18:2)	GP	PE-O	0.5	1.09439	0.0172664	0.118209	0.776144	-0.365603	down
SPH(d18:2)	SP	SPH	0.5	2.04963	0.00011495	0.0113862	1.67395	0.743258	up
SM(d18:1/16:0)	SP	SM	0.5	1.49037	0.0371419	0.1679	1.10157	0.139565	up
SM(d18:1/16:1)	SP	SM	0.5	1.27303	0.0341038	0.164409	1.13565	0.183522	up
SM(d18:1/18:1)	SP	SM	0.5	1.78236	0.0177633	0.120895	1.18849	0.249134	up
SM(d18:1/14:0)	SP	SM	0.5	1.15876	0.049798	0.193935	1.19786	0.260465	up
SM(d18:2/26:1)	SP	SM	0.5	1.15483	0.0358644	0.167189	1.20743	0.271937	up
SM(d18:1/17:0)	SP	SM	0.5	1.82032	0.0147169	0.107091	1.2423	0.313018	up
SM(d18:1/18:0)	SP	SM	0.5	2.09524	0.00843309	0.0869588	1.25205	0.324295	up
SM(d18:1/26:1)	SP	SM	0.5	1.95698	0.00681009	0.0787927	1.26709	0.341518	up
SM(d18:2/24:1)	SP	SM	0.5	2.02176	0.00344223	0.0652896	1.27103	0.345995	up
SM(d18:2/20:1)	SP	SM	0.5	1.75333	0.0112193	0.0989436	1.35103	0.434065	up
SM(d18:1/24:1)	SP	SM	0.5	1.89513	0.0017455	0.0537445	1.39516	0.480431	up
SM(d18:2/22:1)	SP	SM	0.5	2.18642	0.000209164	0.0151252	1.39946	0.484874	up
LPA(0:0/20:4)	GP	LPA	0.5	1.54316	0.0318791	0.159892	1.86041	0.895623	up
LPA(0:0/22:6)	GP	LPA	0.5	1.70576	0.026031	0.141978	3.15365	1.65702	up
LPC(22:2/0:0)	GP	LPC	0.5	1.66193	0.0224979	0.133488	1.20273	0.266318	up
LPC(22:6/0:0)	GP	LPC	0.5	1.31857	0.0354005	0.165823	1.27845	0.354395	up
LPC(0:0/22:4)	GP	LPC	0.5	1.85938	0.0182674	0.120916	1.30377	0.382685	up
LPC(22:4/0:0)	GP	LPC	0.5	1.91242	0.0123203	0.101818	1.30767	0.386996	up
LPC(0:0/22:5)	GP	LPC	0.5	1.25002	0.0340346	0.164409	1.31062	0.390254	up
LPC(O-22:2)	GP	LPC-O	0.5	1.77717	0.037295	0.1679	1.24635	0.317714	up
LPC(O-24:1)	GP	LPC-O	0.5	1.57975	0.0261377	0.141978	1.31399	0.393957	up
LPC(O-20:1)	GP	LPC-O	0.5	1.66188	0.0330377	0.162716	1.32544	0.406467	up
LPG(18:2/0:0)	GP	LPG	0.5	1.13577	0.0108011	0.0989436	1.29668	0.374825	up
LPG(18:1/0:0)	GP	LPG	0.5	2.28922	0.000403096	0.0222087	1.32519	0.406202	up
LPG(18:0/0:0)	GP	LPG	0.5	2.54074	4.8271e-05	0.00930827	1.58512	0.664592	up
LPI(22:4/0:0)	GP	LPI	0.5	1.78603	0.00390998	0.0669262	1.55322	0.635263	up
LPI(16:1/0:0)	GP	LPI	0.5	2.00615	0.00740287	0.0829817	1.69529	0.761533	up
LPS(20:0/0:0)	GP	LPS	0.5	2.1464	3.09161e-08	3.57699e-05	0.588106	-0.765853	down
LPE(0:0/18:1)	GP	LPE	0.5	1.27857	0.0274919	0.143928	1.26685	0.341244	up
LPE(17:0/0:0)	GP	LPE	0.5	1.62848	0.0314592	0.15946	1.32299	0.403799	up
LPE(22:6/0:0)	GP	LPE	0.5	1.36646	0.0457463	0.188179	1.51995	0.604024	up
Cer(d24:1/18:0(2OH))	SP	Cer-AS	0.5	1.69017	0.00414607	0.0669262	1.14267	0.192403	up
Cer(d21:2/38:2(2OH))	SP	Cer-AS	0.5	1.50354	0.013871	0.104894	1.17335	0.230635	up
Cer(d18:0/19:1)	SP	Cer-NDS	0.5	1.05423	0.0383855	0.17072	1.24296	0.313775	up
Cer(d18:1/20:0)	SP	Cer-NS	0.5	1.76914	0.0130824	0.102506	1.28082	0.357071	up
Cer(d27:2/30:0(2OH))	SP	Cer-AS	0.5	1.16336	0.0181685	0.120916	1.32679	0.407943	up
Cer(t20:2/40:2(2OH))	SP	Cer-AP	0.5	1.23018	0.034559	0.164648	1.33653	0.418489	up
Cer(t17:2/33:0)	SP	Cer-NP	0.5	1.29139	0.00354686	0.0661889	1.3738	0.458168	up
Cer(d25:2/32:0(2OH))	SP	Cer-AS	0.5	1.67893	0.00253848	0.0575156	1.41218	0.497928	up
Cer(d28:2/29:0(2OH))	SP	Cer-AS	0.5	1.16055	0.0145288	0.106391	1.41378	0.499555	up
Cer(d16:1/24:1)	SP	Cer-NS	0.5	1.30992	0.0197577	0.125602	1.43339	0.519434	up
Cer(d24:2/33:0(2OH))	SP	Cer-AS	0.5	1.37768	0.00896172	0.0893854	1.43869	0.524759	up
Cer(t24:1/32:2(2OH))	SP	Cer-AP	0.5	1.06347	0.0131229	0.102506	1.4427	0.528773	up
Cer(t16:1/26:0)	SP	Cer-NP	0.5	2.00019	0.000902626	0.0341882	1.44931	0.535362	up
Cer(d18:1/40:2(2OH))	SP	Cer-AS	0.5	2.17793	0.00258497	0.0575156	1.5624	0.643768	up
Cer(d20:1/24:1)	SP	Cer-NS	0.5	1.7255	0.00465402	0.0702397	1.66867	0.738698	up
Cer(t20:2/38:2(2OH))	SP	Cer-AP	0.5	1.78987	0.00197264	0.0537445	1.67844	0.74712	up
Cer(t18:1/20:1(2OH))	SP	Cer-AP	0.5	2.04939	0.00011264	0.0113862	1.7499	0.807272	up
Cer(d18:1/24:2)	SP	Cer-NS	0.5	2.43104	0.000634536	0.0282368	1.82995	0.871803	up
HexCer(t14:1/17:0(2OH))	SP	HexCer-AP	0.5	1.33256	0.0228275	0.134068	1.16641	0.222071	up
HexCer(d18:1/24:1)	SP	HexCer-NS	0.5	1.91058	0.00846228	0.0869588	1.38088	0.465584	up
HexCer(d16:1/24:1)	SP	HexCer-NS	0.5	1.30992	0.0197577	0.125602	1.43339	0.519434	up
HexCer(t14:0/24:2(2OH))	SP	HexCer-AP	0.5	2.34182	7.17899e-05	0.0113862	1.57798	0.658076	up
SHexCer(d18:1/24:0)	SP	SHexCer	0.5	2.01437	0.00577195	0.0733862	1.68276	0.750827	up
SHexCer(d18:1/24:1)	SP	SHexCer	0.5	1.89632	0.00661511	0.0773099	2.08632	1.06096	up
Carnitine C10:0	FA	CAR	0.5	1.71843	0.003171	0.0643657	0.561382	-0.832946	down
Carnitine C8:0	FA	CAR	0.5	1.72191	0.00523495	0.0714267	0.561523	-0.832582	down
Carnitine C10:1	FA	CAR	0.5	1.60256	0.0103996	0.0974745	0.660825	-0.597661	down
Carnitine C5-OH	FA	CAR	0.5	1.20807	0.0468413	0.188179	1.1598	0.21388	up
Carnitine C5:0	FA	CAR	0.5	1.51409	0.00416481	0.0669262	1.16203	0.216647	up
Carnitine C6-2OH	FA	CAR	0.5	1.55845	0.00215855	0.0537445	1.1867	0.246956	up
Carnitine C4-OH	FA	CAR	0.5	1.48714	0.00592063	0.0736578	1.19597	0.258185	up
Carnitine C3:1-2OH	FA	CAR	0.5	1.61466	0.000470315	0.0226731	1.2122	0.277633	up
FFA(36:0)	FA	FFA	0.5	1.00187	0.0192784	0.125309	1.18101	0.240024	up
FFA(19:1)	FA	FFA	0.5	1.79074	0.01152	0.0989436	1.28614	0.363048	up
FFA(15:0)	FA	FFA	0.5	1.91312	0.00835233	0.0869588	1.31956	0.400057	up
FFA(22:3)	FA	FFA	0.5	1.71572	0.00811753	0.0869588	1.35171	0.434781	up
FFA(17:0)	FA	FFA	0.5	1.77503	0.0126349	0.102228	1.36725	0.451279	up
FFA(22:5)	FA	FFA	0.5	1.09682	0.0328754	0.162716	1.77816	0.830387	up
FFA(17:1)	FA	FFA	0.5	1.91417	0.0234562	0.135694	1.81859	0.862819	up
FFA(20:3)	FA	FFA	0.5	1.99127	0.00506977	0.0714267	1.83286	0.874099	up
